# Supplementary material for: Nitrate Is an Environmental Cue in the Gut for Salmonella enterica Serovar Typhimurium Biofilm Dispersal through Curli Repression and Flagellum Activation via Cyclic-di-GMP Signaling
Source: mBio. 2022 Feb 8;13(1):e02886-21. doi: 10.1128/mbio.02886-21 (PMC8822344; doi:10.1128/mbio.02886-21)
Supplement: DATA SET S1 [file mbio.02886-21-sd001.xls]

## Sheet: Replicate 1
sample	Ct value		average Ct	Ct value		average Ct	(normalization)		fold change
name 1	16s	16s	16s	csgA	csgA	csgA	Ct-Ct(GAPDH)	Average	over ctrl
csgBA mutant	12.2231	10.157	11.1901	31.6112	30.8429	31.227	20.0369	20.0369	1
0mm aggregate	14.2751	12.9453	13.6102	16.9036	16.5921	16.7478	3.13765	20.0369	122234
40mm aggregate	11.6601	11.2009	11.4305	17.0582	16.7661	16.9121	5.48163	20.0369	24076
100mm aggregate	13.8983	12.6753	13.2868	19.0789	18.4582	18.7686	5.48181	20.0369	24073

## Sheet: Raw 1
Block Type	96well
Chemistry	SYBR_GREEN
Experiment File Name	D:\Documents and Settings\INSTR-ADMIN\Desktop\Amanda\Bacteria\9202019 plus NaNO3 4hr plank vs aggs sett3 csga fljb flic 16s.eds
Experiment Run End Time	2019-09-20 17:53:58 PM PDT
Instrument Type	steponeplus
Passive Reference	ROX
Well	Sample Name	Target Name	Task	Reporter	Quencher	RQ	RQ Min	RQ Max	Cт	Cт Mean	Cт SD	ΔCт	ΔCт Mean	ΔCт SE	HK Control ΔCт Mean	HK Control ΔCт SE	ΔΔCт	Automatic Ct Threshold	Ct Threshold	Automatic Baseline	Baseline Start	Baseline End	Efficiency	Tm1	Tm2	Tm3	Comments	HIGHSD
A2	csgBA mutant	csgA	UNKNOWN	SYBR	None	0.0204714	0.00076488	0.547903	31.6112	31.227	0.543245		20.0369	1.10217			5.61024	TRUE	0.588787	TRUE	3	25	1	86.7697				Y
A7	0mm aggregate	csgA	UNKNOWN	SYBR	None	2502.31	326.455	19180.4	16.9036	16.7478	0.220226		3.13765	0.682905			-11.289	TRUE	0.588787	TRUE	3	9	1	87.3685				N
A8	40mm aggregate	csgA	UNKNOWN	SYBR	None	492.87	218.933	1109.57	17.0582	16.9121	0.206502		5.48163	0.272092			-8.94506	TRUE	0.588787	TRUE	1	2	1	87.3685				N
A9	100mm aggregate	csgA	UNKNOWN	SYBR	None	492.81	63.7506	3809.56	19.0789	18.7686	0.438894		5.48181	0.685744			-8.94489	TRUE	0.588787	TRUE	1	2	1	87.3622				N
B2	csgBA mutant	csgA	UNKNOWN	SYBR	None	0.0204714	0.00076488	0.547903	30.8429	31.227	0.543245		20.0369	1.10217			5.61024	TRUE	0.588787	TRUE	3	24	1	86.7697				Y
B7	0mm aggregate	csgA	UNKNOWN	SYBR	None	2502.31	326.455	19180.4	16.5921	16.7478	0.220226		3.13765	0.682905			-11.289	TRUE	0.588787	TRUE	3	9	1	87.3685				N
B8	40mm aggregate	csgA	UNKNOWN	SYBR	None	492.87	218.933	1109.57	16.7661	16.9121	0.206502		5.48163	0.272092			-8.94506	TRUE	0.588787	TRUE	1	2	1	87.3685				N
B9	100mm aggregate	csgA	UNKNOWN	SYBR	None	492.81	63.7506	3809.56	18.4582	18.7686	0.438894		5.48181	0.685744			-8.94489	TRUE	0.588787	TRUE	1	2	1	87.3622				N
G2	csgBA mutant	16s	UNKNOWN	SYBR	None				12.2231	11.1901	1.46097							TRUE	0.759005	TRUE	3	5	1	83.641				Y
G7	0mm aggregate	16s	UNKNOWN	SYBR	None				14.2751	13.6102	0.940329							TRUE	0.759005	TRUE	3	7	1	83.9415				Y
G8	40mm aggregate	16s	UNKNOWN	SYBR	None				11.6601	11.4305	0.324693							TRUE	0.759005	TRUE	1	3	1	84.0905				N
G10	100mm aggregate	16s	UNKNOWN	SYBR	None				13.8983	13.2868	0.864791							TRUE	0.759005	TRUE	3	5	1	83.9351				Y
H2	csgBA mutant	16s	UNKNOWN	SYBR	None				10.157	11.1901	1.46097							TRUE	0.759005	TRUE	1	3	1	83.9389				Y
H7	0mm aggregate	16s	UNKNOWN	SYBR	None				12.9453	13.6102	0.940329							TRUE	0.759005	TRUE	3	5	1	84.2395				Y
H8	40mm aggregate	16s	UNKNOWN	SYBR	None				11.2009	11.4305	0.324693							TRUE	0.759005	TRUE	1	2	1	84.2395				N
H10	100mm aggregate	16s	UNKNOWN	SYBR	None				12.6753	13.2868	0.864791							TRUE	0.759005	TRUE	1	3	1	84.0841				Y
Analysis Type	Singleplex
Endogenous Control	16s
RQ Min/Max Confidence Level	95.0
Reference Sample	ct1

## Sheet: Replicate 2
sample	Ct value		average Ct	Ct value		average Ct	(normalization)		fold change
name 1	16s	16s	16s	csgA	csgA	csgA	Ct-Ct(GAPDH)	Average	over ctrl
0mm aggregate	14.8767	12.7495	13.8131	13.7527	13.067	13.4099	-0.403214	17.6741	276575
40mm aggregate	14.1049	13.0981	13.6015	16.702	14.5037	15.6029	2.0014	17.6741	52233.9
100mm aggregate	13.3859	12.956	13.1709	16.6264	13.6037	15.115	1.94409	17.6741	54350.6
csgBA mutant	9.59483	8.71646	9.15564	26.8816	26.7779	26.8297	17.6741	17.6741	1

## Sheet: Raw 2
Block Type	96well
Chemistry	SYBR_GREEN
Experiment File Name	D:\Documents and Settings\INSTR-ADMIN\Desktop\Amanda\Bacteria\9122019 plus NaNO3 4hr plank vs aggs set2 csga fljb flic 16s.eds
Experiment Run End Time	2019-09-12 16:55:13 PM PDT
Instrument Type	steponeplus
Passive Reference	ROX
Well	Sample Name	Target Name	Task	Reporter	Quencher	RQ	RQ Min	RQ Max	Cт	Cт Mean	Cт SD	ΔCт	ΔCт Mean	ΔCт SE	HK Control ΔCт Mean	HK Control ΔCт SE	ΔΔCт	Automatic Ct Threshold	Ct Threshold	Automatic Baseline	Baseline Start	Baseline End	Efficiency	Tm1	Tm2	Tm3	Comments	HIGHSD
A4	0mm aggregate	csgA	UNKNOWN	SYBR	None	17.3914	0.620689	487.3	13.7527	13.4099	0.484878		-0.403214	1.11753			-4.1203	TRUE	0.315356	TRUE	1	2	1	87.3705				N
A5	40mm aggregate	csgA	UNKNOWN	SYBR	None	3.28453	0.0892469	120.88	16.702	15.6029	1.55444		2.0014	1.20896			-1.71569	TRUE	0.315356	TRUE	3	8	1	87.3722				Y
A6	100mm aggregate	csgA	UNKNOWN	SYBR	None	3.41763	0.0360139	324.326	16.6264	15.115	2.13739		1.94409	1.52657			-1.773	TRUE	0.315356	TRUE	3	10	1	87.2232				Y
A8	csgBA mutant	csgA	UNKNOWN	SYBR	None	6.28813e-05	1.68163e-05	0.000235132	26.8816	26.8297	0.0732991		17.6741	0.442232			13.957	TRUE	0.315356	TRUE	3	21	1	87.2282				N
B4	0mm aggregate	csgA	UNKNOWN	SYBR	None	17.3914	0.620689	487.3	13.067	13.4099	0.484878		-0.403214	1.11753			-4.1203	TRUE	0.315356	TRUE	1	2	1	87.5195				N
B5	40mm aggregate	csgA	UNKNOWN	SYBR	None	3.28453	0.0892469	120.88	14.5037	15.6029	1.55444		2.0014	1.20896			-1.71569	TRUE	0.315356	TRUE	1	2	1	87.5212				Y
B6	100mm aggregate	csgA	UNKNOWN	SYBR	None	3.41763	0.0360139	324.326	13.6037	15.115	2.13739		1.94409	1.52657			-1.773	TRUE	0.315356	TRUE	1	2	1	87.5212				Y
B8	csgBA mutant	csgA	UNKNOWN	SYBR	None	6.28813e-05	1.68163e-05	0.000235132	26.7779	26.8297	0.0732991		17.6741	0.442232			13.957	TRUE	0.315356	TRUE	3	21	1	87.2282				N
G4	0mm aggregate	16s	UNKNOWN	SYBR	None				14.8767	13.8131	1.50421							TRUE	0.778335	TRUE	3	7	1	83.7955				Y
G5	40mm aggregate	16s	UNKNOWN	SYBR	None				14.1049	13.6015	0.71197							TRUE	0.778335	TRUE	1	2	1	83.9456				Y
G6	100mm aggregate	16s	UNKNOWN	SYBR	None				13.3859	13.1709	0.303967							TRUE	0.778335	TRUE	1	2	1	83.9456				N
G8	csgBA mutant	16s	UNKNOWN	SYBR	None				9.59483	9.15564	0.6211							TRUE	0.778335	TRUE	1	2	1	83.9505				Y
H4	0mm aggregate	16s	UNKNOWN	SYBR	None				12.7495	13.8131	1.50421							TRUE	0.778335	TRUE	1	2	1	84.2424				Y
H5	40mm aggregate	16s	UNKNOWN	SYBR	None				13.0981	13.6015	0.71197							TRUE	0.778335	TRUE	1	2	1	84.2436				Y
H6	100mm aggregate	16s	UNKNOWN	SYBR	None				12.956	13.1709	0.303967							TRUE	0.778335	TRUE	1	2	1	84.2436				N
H8	csgBA mutant	16s	UNKNOWN	SYBR	None				8.71646	9.15564	0.6211							TRUE	0.778335	TRUE	1	2	1	84.2485				Y
Analysis Type	Singleplex
Endogenous Control	16s
RQ Min/Max Confidence Level	95.0
Reference Sample	0mM plank

## Sheet: Replicate 3
sample	Ct value		average Ct	Ct value		average Ct	(normalization)		fold change
name 1	16s	16s	16s	csgA	csgA	csgA	Ct-Ct(GAPDH)	Average	over ctrl
csgBA	10.583	10.583	10.583	28.6672	28.5177	28.5925	18.0095	18.0095	1
0 mM aggregate	16.8165	16.8165	16.8165	17.1503	15.7168	16.4335	-0.382936	18.0095	344083
40 mM aggregate	17.8635	17.8635	17.8635	18.6989	18.28	18.4894	0.625879	18.0095	170993
100 mM aggregate	19.3848	19.3848	19.3848	20.9811	19.5465	20.2638	0.879019	18.0095	143475

## Sheet: Raw 3
Block Type	96well
Chemistry	SYBR_GREEN
Experiment File Name	D:\Documents and Settings\INSTR-ADMIN\Desktop\Amanda\Bacteria\992019 plus NaNO3 4hr plank vs aggs csga fljb flic 16s.eds
Experiment Run End Time	2019-09-09 12:44:44 PM PDT
Instrument Type	steponeplus
Passive Reference	ROX
Well	Sample Name	Target Name	Task	Reporter	Quencher	RQ	RQ Min	RQ Max	Cт	Cт Mean	Cт SD	ΔCт	ΔCт Mean	ΔCт SE	HK Control ΔCт Mean	HK Control ΔCт SE	ΔΔCт	Automatic Ct Threshold	Ct Threshold	Automatic Baseline	Baseline Start	Baseline End	Efficiency	Tm1	Tm2	Tm3	Comments	HIGHSD	MTP
A2	csgBA	csgA	UNKNOWN	SYBR	None	0.0457082	0.00285311	0.732265	28.6672	28.5925	0.105652		18.0095	0.930087			4.4514	TRUE	0.44225	TRUE	3	22	1	87.0643				N	N
A7	0 mM aggregate	csgA	UNKNOWN	SYBR	None	15727.4	1560.68	158489	17.1503	16.4335	1.01365		-0.382936	0.774646			-13.941	TRUE	0.44225	TRUE	3	11	1	87.5149				Y	N
A8	40 mM aggregate	csgA	UNKNOWN	SYBR	None	7815.8	843.281	72439.2	18.6989	18.4894	0.296191		0.625878	0.746587			-12.9322	TRUE	0.44225	TRUE	3	12	1	87.664				N	N
A9	100 mM aggregate	csgA	UNKNOWN	SYBR	None	6557.99	266.612	161310	20.9811	20.2638	1.01445		0.879018	1.07386			-12.679	TRUE	0.44225	TRUE	3	14	1	87.5057				Y	N
B2	csgBA	csgA	UNKNOWN	SYBR	None	0.0457082	0.00285311	0.732265	28.5177	28.5925	0.105652		18.0095	0.930087			4.4514	TRUE	0.44225	TRUE	3	22	1	87.2133				N	N
B7	0 mM aggregate	csgA	UNKNOWN	SYBR	None	15727.4	1560.68	158489	15.7168	16.4335	1.01365		-0.382936	0.774646			-13.941	TRUE	0.44225	TRUE	3	9	1	87.813	67.8423			Y	Y
B8	40 mM aggregate	csgA	UNKNOWN	SYBR	None	7815.8	843.281	72439.2	18.28	18.4894	0.296191		0.625878	0.746587			-12.9322	TRUE	0.44225	TRUE	3	12	1	87.664				N	N
B9	100 mM aggregate	csgA	UNKNOWN	SYBR	None	6557.99	266.612	161310	19.5465	20.2638	1.01445		0.879018	1.07386			-12.679	TRUE	0.44225	TRUE	3	13	1	87.6548				Y	N
G2	csgBA	16s	UNKNOWN	SYBR	None				11.5101	10.583	1.31109							TRUE	0.632142	TRUE	3	4	1	83.9353				Y	N
G7	0 mM aggregate	16s	UNKNOWN	SYBR	None				16.5226	16.8165	0.415541							TRUE	0.632142	TRUE	3	10	1	84.5342				N	N
G8	40 mM aggregate	16s	UNKNOWN	SYBR	None				17.1469	17.8635	1.01344							TRUE	0.632142	TRUE	3	10	1	84.5342				Y	N
G9	100 mM aggregate	16s	UNKNOWN	SYBR	None				20.1839	19.3848	1.13015							TRUE	0.632142	TRUE	3	13	1	84.2272				Y	N
H2	csgBA	16s	UNKNOWN	SYBR	None				9.65591	10.583	1.31109							TRUE	0.632142	TRUE	1	2	1	84.0844				Y	N
H7	0 mM aggregate	16s	UNKNOWN	SYBR	None				17.1103	16.8165	0.415541							TRUE	0.632142	TRUE	3	10	1	84.3852				N	N
H8	40 mM aggregate	16s	UNKNOWN	SYBR	None				18.5801	17.8635	1.01344							TRUE	0.632142	TRUE	3	12	1	84.3852				Y	N
H9	100 mM aggregate	16s	UNKNOWN	SYBR	None				18.5857	19.3848	1.13015							TRUE	0.632142	TRUE	3	12	1	84.5252				Y	N
